# Supplementary material for: Effect of step frequency on leg stiffness during running in unilateral transfemoral amputees
Source: Sci Rep. 2020 Apr 6;10:5965. doi: 10.1038/s41598-020-62964-2 (PMC7136227; doi:10.1038/s41598-020-62964-2)
Supplement: Supplementary file 1 — Supplementary information. [file 41598_2020_62964_MOESM1_ESM.xlsx]

## Sheet: Suppl Table
Suppl. Table. Comparisons of spring-mass parameters between unaffected and affected limbs across fstep.
			-20%		-15%		-10%		-5%		0%		+5%		+10%		+15%		+20%
			Unaffected	Affected	Unaffected	Affected	Unaffected	Affected	Unaffected	Affected	Unaffected	Affected	Unaffected	Affected	Unaffected	Affected	Unaffected	Affected	Unaffected	Affected
	factual (Hz)	Mean	2.23986	2.22087	2.36973	2.36055	2.4978	2.45677	2.6032	2.60408	2.80173	2.70294	2.90258	2.85653	3.11174	2.9369	3.2725	3.0732	3.41985	3.18657
		SD	0.122483	0.114066	0.133028	0.136319	0.132412	0.133322	0.139637	0.100039	0.148578	0.124506	0.148092	0.15776	0.186815	0.163189	0.154709	0.14988	0.194137	0.136416
	kleg (kN/BW/m)	Mean	0.040956	0.0369653	0.0400679	0.0346392	0.0398469	0.0345712	0.0431698	0.0321116	0.0447653	0.0339972	0.0488181	0.033348	0.0508367	0.0343525	0.0588279	0.0346489	0.0548692	0.0340813
		SD	0.0136692	0.00904132	0.0133935	0.00945543	0.0156244	0.00917194	0.0180972	0.00696998	0.016141	0.00801575	0.0222675	0.00755296	0.0214431	0.00780431	0.0230716	0.00817919	0.017374	0.00988926
	Fpeak (N/BW)	Mean	3.79896	3.95937	3.45201	3.53507	3.33326	3.33029	3.10533	3.03624	3.10884	2.96857	3.05978	2.8118	3.01423	2.7214	3.0547	2.65188	2.85728	2.53605
		SD	0.698977	0.643749	0.65366	0.589493	0.727493	0.591819	0.533108	0.370045	0.53409	0.382944	0.607199	0.338032	0.564359	0.287584	0.620427	0.26104	0.610943	0.281164
	ΔL (m)	Mean	0.0991461	0.11002	0.0915365	0.105635	0.089777	0.0989287	0.0780328	0.0969688	0.0732086	0.0900354	0.0687268	0.0867589	0.0645985	0.0817894	0.0557901	0.0794039	0.0539236	0.0782989
		SD	0.0182801	0.0105363	0.014479	0.0121663	0.0153234	0.0110748	0.0141319	0.0117762	0.0103645	0.0122828	0.013962	0.0124377	0.0125297	0.01187	0.0100545	0.01264	0.00661878	0.0138868
	kvert (kN/BW/m)	Mean	0.0692454	0.0531604	0.0757287	0.0526413	0.0744702	0.0553737	0.0975947	0.0538197	0.0922505	0.0588733	0.110994	0.0605472	0.111199	0.062877	0.129371	0.065446	0.11631	0.0638503
		SD	0.0268605	0.00913927	0.0267898	0.00936744	0.0277375	0.00820359	0.0475076	0.00795184	0.0355434	0.00969885	0.0524256	0.0127889	0.0507313	0.0104082	0.0489502	0.0151095	0.0353142	0.0171089
	Δy (m)	Mean	0.0631772	0.0757653	0.0515255	0.0684807	0.0493826	0.0608524	0.0371853	0.0574719	0.037002	0.0516868	0.0317703	0.0485602	0.031477	0.0443639	0.0258692	0.0427706	0.0260572	0.0421251
		SD	0.0184237	0.00742192	0.0143539	0.00666228	0.013434	0.0096486	0.0115147	0.00863517	0.00910426	0.0091332	0.0104618	0.0109555	0.0104501	0.00735434	0.00736158	0.00956721	0.00624408	0.0095406
	θ (deg.)	Mean	73.336	74.1581	72.4337	73.5298	72.4341	73.3394	72.2121	72.9622	73.2494	73.235	73.1308	73.2402	73.9705	73.4174	74.8115	73.5643	75.3323	73.6922
		SD	1.88457	2.12473	2.0994	2.44791	2.69248	2.61211	1.89806	2.20576	1.70553	2.29371	2.10914	2.11222	1.58662	2.12444	1.68287	1.85375	1.51395	1.90855
	tc (s)	Mean	0.210267	0.2092	0.221556	0.216933	0.221778	0.2196	0.224511	0.2246	0.211689	0.220978	0.2134	0.221156	0.203267	0.218822	0.192956	0.2172	0.186	0.215356
		SD	0.0277814	0.0232163	0.0328686	0.0244737	0.0414846	0.0298339	0.0322361	0.0234945	0.0284822	0.0236191	0.0365049	0.0242622	0.0309925	0.023488	0.0324751	0.0223682	0.0261661	0.0206928
